# Supplementary material for: A Multiplex Quantitative Polymerase Chain Reaction for the Rapid Differential Detection of Subgroups A, B, J, and K Avian Leukosis Viruses
Source: Viruses. 2023 Aug 23;15(9):1789. doi: 10.3390/v15091789 (PMC10535029; doi:10.3390/v15091789)
Supplement: Supplementary file 1 [file viruses-15-01789-s001.zip]

Archive with 1 entries (1 files):
- viruses-2526440-supplementary.pdf
